# Supplementary material for: Packing Densification Response–Constrained Fractal Characterization and Compaction Performance Evaluation of Widely Graded Granular Materials
Source: Materials (Basel). 2026 Jun 22;19(12):2675. doi: 10.3390/ma19122675 (PMC13304443; doi:10.3390/ma19122675)
Supplement: Supplementary file 1 [file materials-19-02675-s001.zip]

Archive with 1 entries (1 files):
- materials-4344875-supplementary.pdf
